# Supplementary material for: The Immediate Metabolomic Effects of Whole Genome Duplication in the Greater Duckweed Spirodela polyrhiza
Source: Am J Bot. Author manuscript; Available in PMC 2025 Feb 1. (PMC7616399; doi:10.1002/ajb2.16383)
Supplement: Supplementary Tables [file EMS198113-supplement-Supplementary_Tables.xlsx]

## Sheet: Supplementary table index
	Appendix S2. Supplementary Tables.
	Table	Table content
	S1	Annotated compounds in the LC-MS ESI+ profiles. Rt, retention time in minutes; ISF, in silico fragmentation; SM, spectral matching.
	S2	Annotated compounds in the LC-MS ESI- profiles. Rt, retention time in minutes; ISF, in silico fragmentation; SM, spectral matching.
	S3	Annotated compounds in the GC-MS profiles.
	S4	All ploidy-specific differentially abundant features (DAFs) in the positive ion mode (ESI+) for LC-MS.
	S5	All ploidy-specific differentially abundant features (DAFs) in the negative ion mode (ESI-) for LC-MS.
	S6	Statistics of pairwise differentially abudant features (DAFs) for four Spirodela strains in LC-MS ESI-, LC-MS ESI+, and GC-MS modes.
	S7	Annotated differentially abundant features (DAFs) in the LC-MS ESI- profiles.
	S8	Annotated differentially abundant features (DAFs) in the LC-MS ESI+ profiles.
	S9	Annotated differentially abundant features (DAFs) in the GC-MS profiles.

## Sheet: Table S1
Table S1. Annotated compounds in the LC-MS ESI+ profiles. Rt, retention time in minutes; ISF, in silico fragmentation; SM, spectral matching
Feature	Rt	m/z	MS Finder annotation	MS Finder score	Compound class	ISF/SM
2.27_664.1185m/z	2.27	664.119	NAD	9.25	Co-enzymes	SM
3.17_613.1607m/z	3.17	613.161	Glutathione (oxidized form)	6.54	Peptides	ISF
7.68_449.1090m/z	7.68	449.109	Luteolin O-hexoside 1	9.11	Flavonoids	SM
7.94_355.1027m/z	7.94	355.103	Caffeoyl quinic acid	8.54	hydroxy cinnamic acids and derivatives	SM
9.06_611.1616m/z	9.06	611.162	Luteolin di-O-hexoside 2	8.43	Flavonoids	SM
10.29_611.1618m/z	10.29	611.162	Luteolin di-O-hexoside 1	8.43	Flavonoids	SM
10.30_449.1095m/z	10.3	449.11	Luteolin C-hexoside 2	7.76	Flavonoids	SM
11.18_465.1042m/z	11.18	465.104	Quercetin O-hexoside	6.43	Flavonoids	ISF
11.21_449.1100m/z	11.21	449.11	Luteolin C-hexoside 1	8.08	Flavonoids	SM
11.61_611.1622m/z	11.61	611.162	Kaempferol di-O-hexoside	7.55	Flavonoids	ISF
11.89_595.1666m/z	11.89	595.167	Apigenin C,O-di-hexoside	7.4	Flavonoids	SM
12.91_449.1098m/z	12.91	449.11	Luteolin O-hexoside 2	8.92	Flavonoids	SM
14.45_579.1713m/z	14.45	579.171	Rhoifolin	9.33	Flavonoids	SM
14.58_433.1145m/z	14.58	433.115	Apigenin O-hexoside	8.55	Flavonoids	SM
17.79_214.0898m/z	17.79	214.09	N-Butylbenzenesulfonamide	8.56	Sulfonamines	SM
18.54_214.0898m/z	18.54	214.09	N-Butylbenzenesulfonamide	8.43	Sulfonamines	SM
28.97_214.0896m/z	28.97	214.09	N-Butylbenzenesulfonamide	8.51	Sulfonamines	SM

## Sheet: Table S2
Table S2. Annotated compounds in the LC-MS ESI- profiles. Rt, retention time in minutes; ISF, in silico fragmentation; SM, spectral matching
Feature	Rt	m/z	MS Finder annotation	MS Finder score	Compound class	ISF/SM
1.67_259.0219m/z	1.67	259.022	Hexose 6-phosphate	7.11	Hexose phosphates	ISF
1.72_565.0473m/z	1.72	565.047	UDP hexose 1	6.19	Nucleotide derivatives	ISF
1.74_165.0400m/z	1.74	165.04	Arabinonic acid	7.59	Small organic acids	ISF
1.88_341.1081m/z	1.88	341.108	Trehalose	8.65	Saccharides	SM
2.00_209.0662m/z	2	209.066	Mannoheptose	8.35	Saccharides	ISF
2.03_606.0740m/z	2.03	606.074	UDP-N-acetylgalactosamine	8.4	Nucleotide derivatives	SM
2.10_191.0195m/z	2.1	191.019	Citric acid	7.71	Small organic acids	ISF
2.25_203.0198m/z	2.25	203.02	Daucic acid 1	6.43	Small organic acids	ISF
2.26_565.0451m/z	2.26	565.045	UDP hexose 2	6.23	Nucleotide derivatives	ISF
2.26_660.0018m/z	2.26	660.002	NAD	8.18	Co-enzymes	SM
2.31_611.1440m/z	2.31	611.144	Glutathione (oxidized form)	9.3	Peptides	SM
2.64_540.0534m/z	2.64	540.053	cyclic ADP-ribose	7.08	Nucleotide derivatives	ISF
2.66_173.0086m/z	2.66	173.009	Dehydroascorbic acid	7.77	Small organic acids	ISF
2.73_203.0193m/z	2.73	203.019	Daucic acid 2	6.35	Small organic acids	ISF
2.81_173.0084m/z	2.81	173.008	cis-Aconitic acid	7.39	Small organic acids	ISF
2.94_151.0267m/z	2.94	151.027	Xanthine	9.26	Nucleotide derivatives	SM
3.16_344.0325m/z	3.16	344.033	Cyclic guanosine monophosphate	8.61	Nucleotide derivatives	SM
3.30_147.0300m/z	3.3	147.03	Citramalic acid	9.28	Small organic acids	SM
3.50_282.0843m/z	3.5	282.084	Guanosine	7.32	Nucleotide derivatives	ISF
3.91_306.0767m/z	3.91	306.077	Glutathione (reduced form)	7.48	Peptides	ISF
4.02_267.0730m/z	4.02	267.073	Inosine	7.45	Nucleotide derivatives	ISF
4.05_283.0675m/z	4.05	283.067	Xanthosine	9.51	Nucleotide derivatives	SM
4.16_153.0187m/z	4.16	153.019	Dihydroxybenzoic acid	8.12	Benzoic acids	SM
5.24_167.0343m/z	5.24	167.034	Vanillic acid	7.25	Benzoic acids	ISF
5.42_218.1028m/z	5.42	218.103	Pantothenic acid	9.47	Small organic acids	SM
5.66_515.1393m/z	5.66	515.139	Caffeoyl quinic acid hexoside	8.62	hydroxy cinnamic acids and derivatives	SM
6.32_353.0867m/z	6.32	353.087	Caffeoyl quinic acid 1	8.88	hydroxy cinnamic acids and derivatives	SM
6.63_203.0738m/z	6.63	203.074	Tryptophan	9.77	Amino acid and derivatives	SM
6.63_451.1244m/z	6.63	451.124	(epi)catechin hexoside	6.91	Flavonoids	ISF
6.82_341.0869m/z	6.82	341.087	Caffeoyl glucose	7.81	hydroxy cinnamic acids and derivatives	ISF
7.11_353.0869m/z	7.11	353.087	Caffeoyl quinic acid 2	7.3	hydroxy cinnamic acids and derivatives	ISF
7.67_337.0919m/z	7.67	337.092	p-Coumaroyl quinic acid 1	8.08	hydroxy cinnamic acids and derivatives	SM
7.79_337.0919m/z	7.79	337.092	p-Coumaroyl quinic acid 2	8.1	hydroxy cinnamic acids and derivatives	SM
7.91_444.1636m/z	7.91	444.164	Tetrahydrofolic acid	6.97	Cofactors	ISF
7.94_353.0865m/z	7.94	353.087	Caffeoyl quinic acid 3	8.49	hydroxy cinnamic acids and derivatives	SM
7.94_173.0448m/z	7.94	173.045	Isopropylmalic acid	8.21	Small organic acids	SM
8.15_435.1294m/z	8.15	435.129	Phlorizin	6.94	Phenol glycosides	ISF
8.32_325.0922m/z	8.32	325.092	p-Coumaroyl glucose 1	7.53	hydroxy cinnamic acids and derivatives	ISF
8.37_353.0867m/z	8.37	353.087	Caffeoyl quinic acid 4	6.81	hydroxy cinnamic acids and derivatives	ISF
8.57_367.1023m/z	8.57	367.102	Feruloyl quinic acid	8.79	hydroxy cinnamic acids and derivatives	SM
8.73_447.0924m/z	8.73	447.092	Luteolin C-hexoside	8.24	Flavonoids	SM
8.99_325.0916m/z	8.99	325.092	p-Coumaroyl glucose 2	7.3	hydroxy cinnamic acids and derivatives	ISF
9.06_609.1457m/z	9.06	609.146	Luteolin di-O-hexoside	8.78	Flavonoids	SM
9.23_355.1026m/z	9.23	355.103	Feruloyl glucose 1	7.2	hydroxy cinnamic acids and derivatives	ISF
9.38_385.1132m/z	9.38	385.113	Sinapoyl glucose	9.32	hydroxy cinnamic acids and derivatives	SM
9.44_337.0918m/z	9.44	337.092	p-Coumaroyl quinic acid 3	7.38	hydroxy cinnamic acids and derivatives	ISF
9.54_289.0712m/z	9.54	289.071	(epi)catechin	9.05	Flavonoids	SM
9.57_353.0861m/z	9.57	353.086	Caffeoyl quinic acid 5	7.04	hydroxy cinnamic acids and derivatives	ISF
9.58_335.0765m/z	9.58	335.077	Caffeoyl shikimic acid	7.41	hydroxy cinnamic acids and derivatives	ISF
9.68_337.0919m/z	9.68	337.092	p-Coumaroyl quinic acid 4	8.04	hydroxy cinnamic acids and derivatives	SM
9.79_355.1026m/z	9.79	355.103	Feruloyl glucose 2	8.1	hydroxy cinnamic acids and derivatives	SM
9.90_337.0920m/z	9.9	337.092	p-Coumaroylquinic acid 5	6.96	hydroxy cinnamic acids and derivatives	ISF
9.94_537.1969m/z	9.94	537.197	G(8-O-4)G hexoside	8.52	Lignans	SM
10.30_609.1457m/z	10.3	609.146	Luteolin di-O-hexoside	8.16	Flavonoids	SM
10.30_447.0929m/z	10.3	447.093	Luteolin C-hexoside	8.13	Flavonoids	SM
10.42_389.1237m/z	10.42	389.124	Guaiacylglycerol-ferulic acid ether	6.62	Lignans	ISF
10.64_190.0511m/z	10.64	190.051	5-Hydroxyindoleacetic acid	8.76	Auxin derivatives	SM
10.68_473.1084m/z	10.68	473.108	Apigenin acetylhexoside	7.38	Flavonoids	ISF
10.69_681.2397m/z	10.69	681.24	Pinoresinol dihexoside	6.58	Lignans	ISF
11.22_447.0929m/z	11.22	447.093	Luteolin C-hexoside	8.19	Flavonoids	SM
11.27_337.0893m/z	11.27	337.089	p-Coumaroyl quinic acid 6	8.2	hydroxy cinnamic acids and derivatives	SM
11.36_595.1297m/z	11.36	595.13	Peltatoside	8.62	Flavonoids	SM
11.72_609.1450m/z	11.72	609.145	Luteolin di-O-hexoside	8.11	Flavonoids	MS
11.76_206.0816m/z	11.76	206.082	N-acetylphenylalanine	8.34	Amino acids and derivatives	SM
11.90_593.1501m/z	11.9	593.15	Apigenin C,O-di-hexoside	8.33	Flavonoids	SM
11.94_521.2026m/z	11.94	521.203	Gred(8-5)G hexoside	6.21	Lignans	ISF
12.11_577.1565m/z	12.11	577.157	Apigenin C-hexose-O-deoxyhexoside	8.55	Flavonoids	SM
12.29_447.0928m/z	12.29	447.093	Luteolin C-hexoside	8.32	Flavonoids	SM
12.33_431.0976m/z	12.33	431.098	Apigenin C-hexoside	8.55	Flavonoids	SM
12.63_463.0880m/z	12.63	463.088	Hyperoside	8.91	Flavonoids	SM
12.81_521.2025m/z	12.81	521.202	Lariciresinol hexoside	6.16	Lignans	ISF
12.92_447.0928m/z	12.92	447.093	Luteolin O-hexoside	9.08	Flavonoids	SM
12.94_245.0927m/z	12.94	245.093	N-acetyltryptophan	8.58	Amino acids and derivatives	SM
14.16_519.1869m/z	14.16	519.187	Pinoresinol hexoside	6.36	Lignans	ISF
14.44_577.1555m/z	14.44	577.155	Rhoifolin	9.14	Flavonoids	SM
14.59_447.0928m/z	14.59	447.093	Luteolin O-hexoside	8.77	Flavonoids	SM
14.59_431.0976m/z	14.59	431.098	Apigenin O-hexoside	8.08	Flavonoids	SM
14.81_447.0932m/z	14.81	447.093	Kaempferol O-hexoside	8.67	Flavonoids	SM
15.40_465.2702m/z	15.4	465.27	trihydroxy hexadecanoic acid hexoside 1	6.82	hydroxy fatty acids	ISF
15.94_465.2700m/z	15.94	465.27	trihydroxy hexadecanoic acid hexoside 2	6.82	hydroxy fatty acids	ISF

## Sheet: Table S3
Table S3. Annotated compounds in the GC-MS profiles.
Sample	Annotation
8.09_Compound01	Disiloxane, hexamethyl-
9.26_Compound05	L-Valine, 2TMS derivative
9.91_Compound07	Urea, 2TMS derivative
10.57_Compound11	Phosphate, 3TMS derivative
11.1_Compound15	L-Isoleucine, 2TMS derivative
11.4_Compound16	2-Butenedioic acid, (Z)-, 2TMS derivative
11.66_Compound18	Butanedioic acid, 2TMS derivative
11.98_Compound19	Glyceric acid, 3TMS derivative
12.34_Compound22	Itaconic acid, 2TMS derivative
12.56_Compound23	2-Butenedioic acid, (E)-, 2TMS derivative
12.72_Compound25	Serine, 3TMS derivative
12.82_Compound26	Nonanoic acid, TMS derivative
13.09_Compound28	Erythrono-1,4-lactone, (E)-, 2TMS derivative
13.33_Compound30	L-Threonine, 3TMS derivative
13.65_Compound32	Cyclododecane
14.53_Compound37	3,4-Dichloroaniline, N-trimethylsilyl-
15.38_Compound40	D-(-)-Citramalic acid, 3TMS derivative
15.85_Compound44	Malic acid, 3TMS derivative
16.6_Compound51	L-Aspartic acid, 3TMS derivative
16.65_Compound52	DL-Pyroglutamic acid, 2TMS derivative
17.08_Compound56	2,3,4-Trihydroxybutyric acid, 4TMS derivative, (, (R*,R*)-)
17.5_Compound61	2,3,4-Trihydroxybutyric acid, 4TMS derivative, (, (R*,R*)-)
18.09_Compound65	Pyrimidine, 3TMS derivative
18.91_Compound67	L-Glutamic acid, 3TMS derivative
20.02_Compound72	Asparagine, 3TMS derivative
20.51_Compound74	Xylitol, 5TMS derivative
20.89_Compound75	D-Xylose, 4TMS derivative
21.12_Compound76	Adonitol, 5TMS derivative
21.7_Compound79	2-Keto-l-gluconic acid, 5TMS derivative
21.95_Compound80	2-Keto-l-gluconic acid, 5TMS derivative
21.97_Compound81	Phosphoric acid, bis(trimethylsilyl) 2,3-bis[(trimethylsilyl)oxy]propyl ester
22.26_Compound84	L-Glutamine, 3TMS derivative
22.56_Compound85	Loliolide, TMS derivative
22.8_Compound87	D-(-)-Fructofuranose, 5TMS ether (isomer 1)
22.97_Compound88	D-(-)-Fructofuranose, 5TMS ether (isomer 1)
23.04_Compound89	Shikimic acid, 4TMS derivative
23.16_Compound90	Citric acid, 4TMS derivative
23.21_Compound92	Protocatechoic acid, 3TMS derivative
23.9_Compound93	Quininic acid, 5TMS derivaive
24.59_Compound96	α-D-Mannopyranose, 5TMS derivative
24.68_Compound97	D-Fructose, 5TMS derivative
25.27_Compound101	D-Glucitol, 6TMS derivative
26.37_Compound104	Glucopyranose, 5TMS derivative
26.56_Compound105	D-Galactonic acid, 6TMS derivative
27.71_Compound110	Palmitic Acid, TMS derivative
30.66_Compound113	9,12-Octadecadienoic acid (Z,Z)-, TMS derivative
30.77_Compound115	Petroselinic acid, TMS derivative
30.89_Compound117	Oleic Acid, (Z)-, TMS derivative
31.23_Compound118	Stearic acid, TMS derivative
34.62_Compound120	D-(+)-Cellobiose, (isomer 1), 8TMS derivative
35.37_Compound121	(Z)-Docos-9-enenitrile
35.98_Compound122	Sucrose, 8TMS derivative
36.69_Compound123	1-Monopalmitin, 2TMS derivative
37.21_Compound124	Sucrose, 8TMS derivative
39.47_Compound125	Glycerol monostearate, 2TMS derivative
41.24_Compound126	Cholesta-3,5-diene
44.33_Compound128	Cholesterol, TMS derivative
45.92_Compound131	Stigmasterol, TMS derivative

## Sheet: Table S4
Table S4. All ploidy-specific differentially abundant features (DAFs) in the positive ion mode (ESI+) for LC-MS.
Features	Strain	Ploidy
13.36_314.2698m/z	s0013	4N unique
13.88_476.3227m/z	s0013	4N unique
13.88_476.3227m/z	s9316	4N unique
18.23_309.1247m/z	s9346	4N unique
5.65_264.0337m/z	s0013	4N unique
5.66_155.0827m/z	s0013	4N unique
6.97_660.1696m/z	s0013	4N unique
9.69_469.1695m/z	s0013	2N unique
9.72_309.0387m/z	s9346	4N unique
9.73_211.0401m/z	s9346	4N unique
9.73_533.0937m/z	s9346	4N unique

## Sheet: Table S5
Table S5. All ploidy-specific differentially abundant features (DAFs) in the negative ion mode (ESI-) for LC-MS.
Features	Strain	Ploidy
1.61_672.7684m/z	s0013	2N unique
1.61_672.7684m/z	s9316	2N unique
1.62_445.8385m/z	s9316	2N unique
1.62_529.7974m/z	s0013	2N unique
1.62_529.7974m/z	s9316	2N unique
1.64_120.9280m/z	s9242	4N unique
1.64_382.7443m/z	s9242	4N unique
1.64_384.7421m/z	s9242	4N unique
1.65_417.8066m/z	s0013	4N unique
1.66_176.9971m/z	s9316	2N unique
1.68_312.8635m/z	s9316	2N unique
1.68_349.0615m/z	s9316	2N unique
1.68_785.8088m/z	s9316	2N unique
1.68_921.7409m/z	s9316	2N unique
1.70_371.0000m/z	s9316	2N unique
10.45_572.1557m/z	s0013	4N unique
10.46_101.0240m/z	s0013	4N unique
11.36_648.0412m/z	s0013	4N unique
11.56_365.1807m/z	s9242	2N unique
11.96_189.0549m/z	s9242	2N unique
12.12_323.0551m/z	s9242	2N unique
12.64_169.0651m/z	s0013	4N unique
12.64_307.0219m/z	s9242	2N unique
12.69_108.0208m/z	s0013	4N unique
12.69_1118.0866m/z	s9346	2N unique
12.69_148.0161m/z	s0013	4N unique
12.69_167.0489m/z	s0013	4N unique
12.69_509.0701m/z	s0013	2N unique
12.70_189.0188m/z	s0013	2N unique
12.70_379.9630m/z	s0013	2N unique
12.76_190.0266m/z	s9242	2N unique
12.77_164.0472m/z	s9242	2N unique
13.54_407.1920m/z	s9242	2N unique
13.55_101.0241m/z	s9242	2N unique
13.88_365.9820m/z	s0013	2N unique
14.27_498.1555m/z	s0013	2N unique
15.26_193.0501m/z	s0013	4N unique
15.53_507.2805m/z	s0013	4N unique
15.77_279.1116m/z	s0013	4N unique
15.77_460.1868m/z	s0013	4N unique
15.77_591.2186m/z	s0013	4N unique
16.17_217.1075m/z	s0013	4N unique
16.17_239.0890m/z	s0013	4N unique
16.18_325.2012m/z	s0013	4N unique
16.39_551.3066m/z	s9242	2N unique
16.53_127.0012m/z	s9316	4N unique
16.53_970.5432m/z	s9316	4N unique
17.15_803.2806m/z	s0013	4N unique
18.27_463.2549m/z	s9242	2N unique
2.00_1488.4674m/z	s9316	2N unique
2.25_220.9490m/z	s0013	4N unique
2.25_220.9490m/z	s9316	4N unique
2.26_1119.0659m/z	s0013	4N unique
2.26_364.0816m/z	s0013	4N unique
2.26_364.0816m/z	s9242	4N unique
22.38_327.2169m/z	s0013	4N unique
23.29_153.0920m/z	s0013	4N unique
23.29_153.0920m/z	s9346	4N unique
23.30_217.1076m/z	s0013	4N unique
3.40_239.9737m/z	s0013	4N unique
3.40_239.9737m/z	s9346	2N unique
6.42_121.0292m/z	s9316	4N unique
6.42_205.0499m/z	s0013	4N unique
6.42_451.1245m/z	s0013	4N unique
6.61_116.0504m/z	s0013	4N unique
6.63_187.0396m/z	s0013	4N unique
6.96_106.0408m/z	s0013	4N unique
6.96_117.0343m/z	s0013	4N unique
6.96_117.0343m/z	s9316	4N unique
6.96_488.0446m/z	s0013	4N unique
6.96_512.0617m/z	s0013	4N unique
6.96_512.0617m/z	s9316	4N unique
6.96_650.0934m/z	s0013	4N unique
6.96_650.0934m/z	s9316	4N unique
6.98_165.0017m/z	s9242	2N unique
7.63_138.0311m/z	s9242	4N unique
7.63_138.0311m/z	s9316	4N unique
7.65_532.0670m/z	s0013	2N unique
7.66_225.9722m/z	s0013	2N unique
7.80_1141.0947m/z	s0013	2N unique
7.95_395.9919m/z	s9346	4N unique
8.00_139.0397m/z	s9242	4N unique
8.40_163.0034m/z	s0013	4N unique
8.40_417.0819m/z	s9242	2N unique
8.40_417.0819m/z	s9346	2N unique
8.56_757.1937m/z	s0013	4N unique
9.08_489.1038m/z	s9316	4N unique
9.09_367.0449m/z	s9316	4N unique
9.37_213.9564m/z	s0013	4N unique
9.37_394.0205m/z	s0013	4N unique
9.38_374.0112m/z	s0013	4N unique
9.45_226.9674m/z	s9316	4N unique
9.45_404.0200m/z	s9316	4N unique
9.45_697.1744m/z	s0013	4N unique
9.45_728.1042m/z	s0013	4N unique
9.45_728.1042m/z	s9316	4N unique
9.45_740.1046m/z	s0013	4N unique
9.45_740.1046m/z	s9316	4N unique
9.56_246.9700m/z	s9346	4N unique
9.63_112.9852m/z	s0013	2N unique
9.68_391.0127m/z	s9346	4N unique
9.78_425.9676m/z	s9316	4N unique
9.78_425.9676m/z	s9346	4N unique
9.79_376.0089m/z	s0013	4N unique

## Sheet: Table S6
Table S6. Statistics of pairwise differentially abudant features (DAFs) for four Spirodela strains in LC-MS ESI-, LC-MS ESI+, and GC-MS modes.
groups	s0013	s9242	s9316	s9346	Total
up-regulated DAFs(LC-MS ESI-)	996	407	315	347	1376
down-regulated DAFs (LC-MS ESI-)	578	548	493	101	1294
total DAFs (LC-MS ESI-)	1574	955	808	448	2542
up-regulated DAFs (LC-MS ESI+)	343	217	18	187	557
down-regulated DAFs (LC-MS ESI+)	43	37	30	7	102
total DAFs (LC-MS ESI+)	386	254	48	194	636
up-regulated DAFs (GC-MS)	2	5	3	3	5
down-regulated DAFs (GC-MS)	33	0	0	1	33
total DAFs (GC-MS)	35	5	3	4	36
Note: "up-regulated" refers to features that are more abundant in tetraploids, while "down-regulated" indicated features that are less abundant in tetraploids compared to diploids.

## Sheet: Table S7
Table S7. Annotated differentially abundant features (DAFs) in the LC-MS ESI- profiles. Rt, retention time in minutes; ISF, in silico fragmentation; SM, spectral matching
Features	Intersection group	Tendency	Rt	m/z	MS Finder annotation	MS Finder score	Compound class	ISF/SM
1.67_259.0219m/z	s0013_s9316	down-regulated	1.67	259.022	Hexose 6-phosphate	7.11	Hexose phosphates	ISF
1.74_165.0400m/z	s0013_s9316_s9346	up-regulated	1.74	165.04	Arabinonic acid	7.59	Small organic acids	ISF
10.30_609.1457m/z	s0013	up-regulated	10.3	609.146	Luteolin di-O-hexoside	8.16	Flavonoids	SM
10.42_389.1237m/z	s0013_s9242	up-regulated	10.42	389.124	Guaiacylglycerol-ferulic acid ether	6.62	Lignans	ISF
11.36_595.1297m/z	s0013	up-regulated	11.36	595.13	Peltatoside	8.62	Flavonoids	SM
11.90_593.1501m/z	s9242_s9316_s9346	down-regulated	11.9	593.15	Apigenin C,O-di-hexoside	8.33	Flavonoids	SM
12.29_447.0928m/z	s9242	down-regulated	12.29	447.093	Luteolin C-hexoside	8.32	Flavonoids	SM
12.63_463.0880m/z	s0013_s9316	up-regulated	12.63	463.088	Hyperoside	8.91	Flavonoids	SM
12.94_245.0927m/z	s0013	up-regulated	12.94	245.093	N-acetyltryptophan	8.58	Amino acids and derivatives	SM
14.44_577.1555m/z	s9346	down-regulated	14.44	577.155	Rhoifolin	9.14	Flavonoids	SM
14.59_447.0928m/z	s0013_s9242	up-regulated	14.59	447.093	Luteolin O-hexoside	8.77	Flavonoids	SM
15.94_465.2700m/z	s9242	down-regulated	15.94	465.27	trihydroxy hexadecanoic acid hexoside 2	6.82	hydroxy fatty acids	ISF
2.00_209.0662m/z	s0013_s9316	up-regulated	2	209.066	Mannoheptose	8.35	Saccharides	ISF
2.03_606.0740m/z	s9316	down-regulated	2.03	606.074	UDP-N-acetylgalactosamine	8.4	Nucleotide derivatives	SM
2.10_191.0195m/z	s0013_s9242_s9316_s9346	up-regulated	2.1	191.019	Citric acid	7.71	Small organic acids	ISF
2.26_565.0451m/z	s0013	up-regulated	2.26	565.045	UDP hexose 2	6.23	Nucleotide derivatives	ISF
2.31_611.1440m/z	s9242	up-regulated	2.31	611.144	Glutathione (oxidized form)	9.3	Peptides	SM
2.64_540.0534m/z	s0013_s9316	up-regulated	2.64	540.053	cyclic ADP-ribose	7.08	Nucleotide derivatives	ISF
2.66_173.0086m/z	s0013	up-regulated	2.66	173.009	Dehydroascorbic acid	7.77	Small organic acids	ISF
3.16_344.0325m/z	s9242	up-regulated	3.16	344.033	Cyclic guanosine monophosphate	8.61	Nucleotide derivatives	SM
3.30_147.0300m/z	s0013	up-regulated	3.3	147.03	Citramalic acid	9.28	Small organic acids	SM
4.02_267.0730m/z	s0013	up-regulated	4.02	267.073	Inosine	7.45	Nucleotide derivatives	ISF
4.16_153.0187m/z	s0013	up-regulated	4.16	153.019	Dihydroxybenzoic acid	8.12	Benzoic acids	SM
5.24_167.0343m/z	s0013	up-regulated	5.24	167.034	Vanillic acid	7.25	Benzoic acids	ISF
5.42_218.1028m/z	s9242	down-regulated	5.42	218.103	Pantothenic acid	9.47	Small organic acids	SM
6.63_203.0738m/z	s0013	up-regulated	6.63	203.074	Tryptophan	9.77	Amino acid and derivatives	SM
6.82_341.0869m/z	s9242	down-regulated	6.82	341.087	Caffeoyl glucose	7.81	hydroxy cinnamic acids and derivatives	ISF
7.91_444.1636m/z	s0013	up-regulated	7.91	444.164	Tetrahydrofolic acid	6.97	Cofactors	ISF
8.15_435.1294m/z	s0013	up-regulated	8.15	435.129	Phlorizin	6.94	Phenol glycosides	ISF
8.32_325.0922m/z	s9242	down-regulated	8.32	325.092	p-Coumaroyl glucose 1	7.53	hydroxy cinnamic acids and derivatives	ISF
8.37_353.0867m/z	s0013_s9346	up-regulated	8.37	353.087	Caffeoyl quinic acid 4	6.81	hydroxy cinnamic acids and derivatives	ISF
8.57_367.1023m/z	s0013	up-regulated	8.57	367.102	Feruloyl quinic acid	8.79	hydroxy cinnamic acids and derivatives	SM
8.73_447.0924m/z	s0013_s9316	up-regulated	8.73	447.092	Luteolin C-hexoside	8.24	Flavonoids	SM
9.57_353.0861m/z	s9242	down-regulated	9.57	353.086	Caffeoyl quinic acid 5	7.04	hydroxy cinnamic acids and derivatives	ISF
9.79_355.1026m/z	s0013_s9242	down-regulated	9.79	355.103	Feruloyl glucose 2	8.1	hydroxy cinnamic acids and derivatives	SM
Note: "up-regulated" refers to features that are more abundant in tetraploids, while "down-regulated" indicated features that are less abundant in tetraploids compared to diploids.

## Sheet: Table S8
Table S8. Annotated differentially abundant features (DAFs) in the LC-MS ESI+ profiles. Rt, retention time in minutes; ISF, in silico fragmentation; SM, spectral matching
Features	Intersection group	Tendency	Rt	m/z	MS Finder annotation	MS Finder score	Compound class	ISF/SM
2.27_664.1185m/z	s0013	up-regulated	2.27	664.119	NAD	9.25	Co-enzymes	SM
3.17_613.1607m/z	s9242	up-regulated	3.17	613.161	Glutathione (oxidized form)	6.54	Peptides	ISF
7.68_449.1090m/z	s0013_s9242_s9346	up-regulated	7.68	449.109	Luteolin O-hexoside 1	9.11	Flavonoids	SM
Note: "up-regulated" refers to features that are more abundant in tetraploids, while "down-regulated" indicated features that are less abundant in tetraploids compared to diploids.

## Sheet: Table S9
Table S9. Annotated differentially abundant features (DAFs) in the GC-MS profiles.
Features	Intersection group	Tendency	Compound annotation
12.82_Compound26	s0013_s9242	up-regulated	Nonanoic acid
22.8_Compound87	s0013_s9242_s9316_s9346	up-regulated	D-(-)-Fructofuranose
22.97_Compound88	s0013_s9242_s9316_s9346	up-regulated	D-(-)-Fructofuranose
23.9_Compound93	s9242_s9316	up-regulated	Quininic acid
35.37_Compound121	s0013_s9242	up-regulated	(Z)-Docos-9-enenitrile
9.26_Compound05	s0013	down-regulated	L-Valine
11.66_Compound18	s0013	down-regulated	Butanedioic acid
12.72_Compound25	s0013	down-regulated	Serine
12.82_Compound26	s0013_s9242	down-regulated	Nonanoic acid
13.09_Compound28	s0013	down-regulated	Erythrono-1
13.33_Compound30	s0013	down-regulated	L-Threonine
13.65_Compound32	s0013	down-regulated	Cyclododecane
15.38_Compound40	s0013	down-regulated	D-(-)-Citramalic acid
15.85_Compound44	s0013	down-regulated	Malic acid
18.91_Compound67	s0013_s9346	down-regulated	L-Glutamic acid
21.12_Compound76	s0013	down-regulated	Adonitol
22.26_Compound84	s0013	down-regulated	L-Glutamine
27.71_Compound110	s0013	down-regulated	Palmitic Acid
35.37_Compound121	s0013_s9242	down-regulated	(Z)-Docos-9-enenitrile
36.69_Compound123	s0013	down-regulated	1-Monopalmitin
37.21_Compound124	s0013	down-regulated	Sucrose
Note: "up-regulated" refers to features that are more abundant in tetraploids, while "down-regulated" indicated features that are less abundant in tetraploids compared to diploids.
